# Supplementary material for: A Novel Glycolysis-Related Long Noncoding RNA Signature for Predicting Overall Survival in Gastric Cancer
Source: Pathol Oncol Res. 2022 Nov 7;28:1610643. doi: 10.3389/pore.2022.1610643 (PMC9676246; doi:10.3389/pore.2022.1610643)
Supplement: Supplementary file 1 [file Table2.XLSX]

## Sheet: Sheet1
lncRNA
LARS2-AS1
AC022405.1
AL136307.1
AL121906.2
AL161772.1
AC097634.1
CAPN10-DT
AC026401.1
AL391244.2
AC017083.1
ZNRD2-AS1
AC090948.2
AC005519.1
AC087442.1
AC092718.4
AC012184.3
LINC00638
LINP1
NEAT1
SAP30-DT
LINC01521
AL513320.1
AC004923.4
AC011298.1
AC093297.2
AL358115.1
AC011632.1
AC116351.2
AC020915.1
LINC00519
AC025171.4
MAFTRR
AL034550.1
ZBTB40-IT1
AL359878.1
LINC02126
AC139530.1
AC022034.1
AC009318.2
AC104461.1
AC008764.2
AC090198.1
TMEM147-AS1
AC010931.1
PHKA2-AS1
ERVK13-1
AL132657.2
AL132989.1
AC068491.3
AP001793.1
AC019080.4
AC093535.1
AC024681.2
AC022150.2
AC010210.1
AC246787.2
AL121832.2
MED8-AS1
AC138696.2
AC008115.3
AC067930.2
AL355916.1
AC025754.2
AC108451.2
AC133065.1
AL161891.1
LINC02626
AL117332.1
AC127164.1
AC015982.2
AL022328.2
AC015921.1
AC093484.4
ITGB2-AS1
AC008957.2
OGFR-AS1
BX537318.1
TBC1D8-AS1
AC069277.1
AL451085.3
AC109460.2
AC015849.1
AP001469.3
AC012313.1
ARAP1-AS2
DSCR8
DLX6-AS1
AC116407.1
HNF1A-AS1
TSPEAR-AS2
AL731563.4
AC008147.1
AC008750.7
AC092666.1
AL158837.1
LINC01579
AP000654.1
AC007390.1
C1orf195
AC109439.1
SH3PXD2A-AS1
AC027097.2
AC027807.2
AC007611.1
AC103740.1
AP005482.4
LINC00239
AL136115.1
C6orf99
AC008687.2
AL138789.1
AC006042.1
LINC01215
AC027237.5
STAM-AS1
AL023653.1
AC008735.2
AC096759.2
PSMA3-AS1
AC022211.3
AL109935.1
AP002784.1
AC024592.1
AL391056.1
INE1
AC007785.3
AC011747.1
AC010319.4
AL158847.1
AC005332.6
AL360091.1
AC012363.3
AL353653.1
AC091179.1
DPP9-AS1
LINC02335
AP000941.1
AL133243.3
PCAT14
PPP1R26-AS1
LIX1L-AS1
AC005841.1
BNC2-AS1
AC073316.2
AC022400.2
C5orf66-AS1
LINC02256
AC008649.2
HHLA3-AS1
AC007938.3
AL035252.4
AL353693.1
AC005808.1
AC092119.2
AC104794.4
AL162595.1
CADM3-AS1
NR2F2-AS1
AC093495.1
CFLAR-AS1
ASH1L-AS1
AC026356.2
AL161668.4
AC092868.3
C9orf147
AC007431.1
AFDN-DT
AL139246.3
AC018878.1
AC008808.2
PRC1-AS1
AC048337.1
AC020928.1
AC104564.5
AL390719.2
AC107959.1
AL451069.3
AC245041.2
Z69666.1
LNCAROD
AL139023.1
LINC01671
GIHCG
RBMS3-AS3
CASC19
LINC02057
OXCT1-AS1
AL121832.1
LINC02816
AC027607.1
AC138956.2
AC079360.1
AC116337.3
AC079793.1
AC009065.3
FZD10-AS1
AL450263.1
THORLNC
AP000785.1
MNX1-AS1
AC079385.1
AC012640.4
AC013731.1
AC079313.2
AC005086.2
LINC01397
AC073370.1
LINC00115
SNHG1
LINC02542
AL161785.1
AC011676.2
AL356489.2
CARD8-AS1
AP005264.1
AC017006.2
AL360091.3
AC004865.2
PIK3CD-AS2
AC074117.1
AC004080.2
AL139807.1
AC092143.3
LINC01089
AC021218.1
CCDC28A-AS1
AC018607.1
AC007216.2
AC026401.2
AC112721.2
MIR924HG
AL662791.1
FAM83A-AS1
AL034346.1
AP001178.1
AC125616.1
PKP4-AS1
AL592435.2
AL031670.1
AC121338.2
AC005529.1
AC024267.6
AL360157.1
AF111167.2
MANEA-DT
AC002546.1
LINC02678
AC138028.4
LINC01857
LINC02875
AC036108.2
AP001020.3
LINC00862
AC023644.1
AC107982.2
AC008737.1
AC135050.4
AP002490.1
AC007610.3
AC090197.1
UBXN10-AS1
AC116158.1
LINC00894
AC115619.1
AC244034.2
AL031600.1
AL163051.1
Z97832.2
AL513008.1
AC087289.2
AC104365.2
AP003419.2
DAPK1-IT1
AL109615.3
AP003352.1
AC005837.1
PGM5P4-AS1
AC016747.3
AC055764.1
PABPC4-AS1
AL589765.4
AC092794.2
AC092756.1
AC090589.3
AC138904.1
AC138956.1
AC005041.3
AC012442.2
AL161668.3
AC104958.2
LINC00242
ADAMTS9-AS2
AC027277.2
AC036222.4
RNF144A-AS1
SEPTIN9-DT
AC000067.1
AC087721.1
BX649632.1
AC015971.1
LINC02574
AC026803.1
AC013549.1
AL356019.2
AC127526.2
AL133338.1
AC012065.3
AL391684.1
YEATS2-AS1
AC018809.1
CSE1L-AS1
AC016876.3
AC130456.1
LINC01287
AC009318.3
AC087362.1
AL589986.2
AC004584.1
AC130456.3
AC087521.2
AL049840.7
AC124312.3
AL355987.4
MORF4L2-AS1
AC002310.1
AL133243.1
AC005225.1
AC006504.1
WASHC5-AS1
AC015845.2
AC079414.3
AL357500.1
AC069544.1
LINC02106
AL049555.1
FSIP2-AS2
AL049840.2
AC007285.2
SNHG14
AL512656.2
AC005480.1
AC108058.1
ARHGAP26-IT1
AL355336.2
AC004551.1
BVES-AS1
AC009061.2
ANKRD10-IT1
AC092436.3
AC120193.1
AC087742.1
AC231981.1
AC026691.1
AC083900.1
AC005306.1
Z99289.1
AC087301.1
AC012306.2
CARD11-AS1
LINC02773
AL031123.1
LINC01719
AC025244.1
AC104534.1
LINC01697
AL158166.1
TMED2-DT
AC007001.1
AC013437.1
AC036103.1
SRD5A3-AS1
AC243773.2
AC019069.1
AL161725.1
AC092894.1
SNHG31
AC004847.1
AC008753.2
AC008752.2
AL049796.1
AP001065.4
NQO2-AS1
AC037487.1
AC091153.3
AC091729.3
AP000593.3
LINC02416
AL078581.4
LINC01136
AC009093.1
LINC01358
AC126696.3
AP000919.3
AC135012.3
AC098869.2
SLC16A1-AS1
AC007684.2
AC022960.1
AC245041.1
AC007406.3
AC023983.1
AC091182.2
AL606489.1
AP001001.1
AC092168.2
AC010980.2
AC114939.1
OVOL1-AS1
AC087749.1
ACVR2B-AS1
AC024361.3
AC007848.1
AC007014.2
NALT1
LINC00926
TM4SF19-AS1
SCAT2
AC092171.5
AC036108.3
AC087289.1
AC010761.3
AC010149.1
AC073283.2
NKILA
AC006252.1
AL360091.2
AL365356.1
MIR99AHG
AC027018.1
MCM3AP-AS1
MIR100HG
AC021491.2
AC087749.2
AC027097.1
AC116913.1
AC108136.1
AC020661.3
AC246817.1
AZIN1-AS1
LINC02593
AC026124.2
AL096828.3
AL121832.3
AC083843.3
AC073575.4
AC007552.2
ZBTB46-AS1
AC012464.2
AC007193.2
AC040904.1
AC126773.3
PRKCA-AS1
AC025034.1
AC011465.1
AC005387.2
AL590226.1
TDRKH-AS1
LYPLAL1-DT
AC068790.3
AL365436.2
AC036176.3
AC025576.2
LINC02328
SPAG5-AS1
AC020661.2
AP003696.1
AC234772.2
LINC01572
AL356599.1
AC015911.9
OGFRP1
AC106873.1
ZNF582-AS1
AL121772.1
SERTAD4-AS1
AP001412.1
AL163953.1
AC132807.2
AC002398.2
AC009269.5
AP001025.1
AL356417.2
AC092718.6
AL391152.1
AC147067.2
AC015911.3
AC006942.1
AC048382.1
AL157938.2
AP000442.1
AC105020.2
AC105942.1
AC002306.1
AL157373.2
AC069200.3
AL132712.1
AC002091.1
BACH1-IT1
AC010422.2
FENDRR
AL158071.3
AC024588.1
LRRK2-DT
MNX1-AS2
SDCBP2-AS1
AL354707.1
SNHG11
AL162734.1
AL358075.1
AL133230.2
AC007406.5
AL157392.3
DLG3-AS1
AC092803.1
AC011477.1
AC104971.1
AC068189.1
AC129510.1
AL513217.1
AL365330.1
AL158834.2
AL161630.1
CERS3-AS1
AC091185.1
AC021739.4
AC124016.2
AC018695.4
LINC02367
AC016394.2
LINC01409
AC131238.1
AC099811.4
AL133215.2
AC134312.5
AC007601.1
AC018926.1
AC008759.3
ATXN1-AS1
AL391095.4
AC005021.1
AC130651.1
AC114760.2
AC011472.4
AL391422.4
UBE2Q1-AS1
AC068831.2
AC009950.1
AL355388.1
GARS1-DT
UBAC2-AS1
G2E3-AS1
AC009093.2
AL354813.1
STAG3L5P-PVRIG2P-PILRB
LINC01772
AL390037.1
WAKMAR2
AL161729.4
AC026369.2
B4GALT4-AS1
AC068987.3
AC010595.1
SSBP3-AS1
AL356215.1
SNHG15
AC073896.4
FLRT1
AC103563.2
LINC00628
AC104984.5
USP3-AS1
AC130469.1
AC005072.1
SEMA3F-AS1
AC092145.1
AC124312.2
Z94721.1
AL136980.1
KTN1-AS1
AF186192.3
LRRC3-DT
AC010973.2
LINC00511
AL592435.1
LINC02487
DSCR4-IT1
AP001189.3
LINC01876
FLNB-AS1
RNASEH1-AS1
LINC01140
CR936218.1
AL353796.1
MRVI1-AS1
AC005740.3
AC011479.4
EXOSC10-AS1
HIF1A-AS3
AL356608.1
SNHG3
AC012409.3
AC008121.3
C3orf35
PSMB8-AS1
AC007368.1
AC025287.3
LINC00957
AP000553.2
AL031651.1
Z83843.1
PSPC1-AS2
AL049795.1
AC023906.5
AC130324.2
AC055717.2
AL359513.1
AC233992.3
AL157935.2
MBNL1-AS1
AC025254.1
AC005498.3
AC009121.4
AL359921.1
AC245884.9
AC005586.1
CASC15
AC008115.1
AL139287.1
MIR194-2HG
HCG15
AC115102.1
AC009090.3
AP003071.4
CATIP-AS2
AP003498.1
AC090739.1
ACSL3-AS1
AC018755.4
AP000345.2
AP001107.1
AC008105.3
AC096586.2
AC067852.3
AL137009.2
HAGLROS
AC079921.1
FTX
AL359853.1
AC011462.3
AC093110.1
AL023584.2
AL133215.1
CCDC18-AS1
AL121890.5
AC131971.1
AL450998.3
PHC2-AS1
KRT7-AS
AC010761.6
AC137932.3
AC015712.7
LINC00174
AC114284.1
AC100821.2
MIR7-3HG
LINC01213
PDCD4-AS1
AL078590.2
GK-AS1
CEP250-AS1
ARRDC1-AS1
AC103563.7
AC069503.3
MHENCR
MRPL20-AS1
AC012615.6
AL022328.3
AC009237.14
LINC00092
AL450344.3
AL121658.1
AC005546.1
LINC01778
AC079336.5
AC092368.3
AC004147.4
GAS5
MIR1-1HG-AS1
LINC00861
AC022211.2
ZBTB20-AS1
AC008761.2
AC068389.3
LINC02119
AC012254.3
RAP2C-AS1
AL035404.2
AC107081.2
RAB30-DT
AL357033.4
AL683807.1
AL109923.1
SENCR
AL022328.4
LINC00630
AC087521.1
AL359697.1
AC090425.2
ARLNC1
AC087286.4
MIR205HG
AC015712.2
PTOV1-AS1
LINC00853
AL137779.1
AC015853.1
PRKAR1B-AS1
AP001107.3
AL513327.1
AC061975.7
AC026470.2
LINC02613
CCDC144NL-AS1
AL049612.1
LBX2-AS1
AC010271.2
AP002478.1
AL031320.2
AC023632.5
RGMB-AS1
LINC01081
ZKSCAN2-DT
AC073575.3
AC090587.1
AC025043.1
AP001363.2
AC023355.2
MAFA-AS1
AP000894.4
AC005253.1
SLFNL1-AS1
Z95115.1
LINC02544
AL035420.2
AC011603.3
AP000919.1
LINC02528
AC104809.2
MAGI2-AS3
LINC02331
AC006033.2
AC073046.1
KCNMB2-AS1
AL590705.3
AC002553.1
AC007599.2
UBOX5-AS1
SMIM25
PANK2-AS1
AC098820.2
AC117500.2
LINC01711
AC008147.2
AC010632.2
NAALADL2-AS2
AC000123.1
LINC02830
AC112484.1
AL078645.1
MIR548XHG
AC093702.1
NARF-IT1
AC073389.3
AC009054.1
AL683807.2
AC009120.2
HOTTIP
AC010320.5
AL022097.1
AL035071.2
AC129507.3
MAFG-DT
SBNO1-AS1
LINC02289
AL662797.2
AL139393.3
AC010547.2
AL031710.1
AC009404.1
RHOXF1-AS1
C5orf66
AC078846.1
AC092067.1
DARS-AS1
AL357054.4
PART1
AL451062.1
VPS9D1-AS1
HAND2-AS1
AC008543.3
AC073592.1
RUSC1-AS1
AC020558.2
AC010327.6
AC008870.2
NCOA7-AS1
AC015853.3
AC025162.2
AC116351.1
AC090948.3
AL360270.2
FRY-AS1
CFAP61-AS1
RBM5-AS1
LINC01018
AC093607.1
U91328.1
AC009090.1
ITCH-AS1
LINC00668
AC087277.1
GTF3C2-AS1
AC009127.1
AC104825.1
AC024075.1
AC132192.2
PRKCZ-AS1
AC005332.1
ALG13-AS1
AC012073.1
FGF14-AS2
AL078459.1
AC023043.4
AC007622.2
SNHG17
AL117379.1
LINC00412
Z68871.1
AC073569.1
AC007879.3
LINC00337
AL049552.1
AC008735.1
AL137060.3
TSC22D1-AS1
AC087588.2
ADNP-AS1
AC055811.1
AC007216.1
ZNF337-AS1
AL135999.1
AL365295.1
AC079915.1
AC010168.2
AL132656.2
AC090970.1
RXYLT1-AS1
AC080162.1
NAPA-AS1
THAP9-AS1
AC091057.1
AC068790.7
AP001781.1
PRKAR1B-AS2
ZNF667-AS1
AC091117.3
ZNF252P-AS1
LINC01943
AL596202.1
MIR31HG
AL078587.1
AC092691.1
AF213884.3
AC006001.2
AL645608.6
AL645504.1
AC007687.1
AL365258.2
AC027279.2
MSC-AS1
AL049838.1
AC010609.1
AC010761.1
MIR155HG
AC118755.1
AC090044.1
AL356299.3
AC020910.2
GRTP1-AS1
ZDHHC20-IT1
AC024361.1
AC099066.2
STK32A-AS1
RHPN1-AS1
AC090970.2
AC004540.2
AP001442.1
AC032044.1
AC138932.6
AL161431.1
AC211433.1
AC145098.1
MDS2
AC129507.1
AL121772.3
AC005180.2
THUMPD3-AS1
PITRM1-AS1
AP003096.1
AL354892.2
PPP3CB-AS1
AC243829.4
AC016394.3
AC114488.2
AL022311.1
AL118506.1
CARMN
AC025280.1
AC004988.1
Z82173.1
AC044840.1
H19
BX470102.1
AC027601.2
ST7-OT4
PROX1-AS1
USP12-AS2
AL731577.2
AC040173.2
AC022182.1
AC093515.1
AC016924.1
AC107884.1
WDFY3-AS2
AL136304.1
AC004816.1
LINC02762
AL355488.1
AL022322.1
AC005899.9
EBLN3P
AC068790.2
PAXIP1-AS1
SNHG10
LINC01978
AC007497.1
LINC02345
AC138819.1
C1RL-AS1
SNHG20
LINC02327
AC107993.1
LINC01356
AL031673.1
AL122010.1
AC004257.1
AC007598.2
AC004637.1
SMILR
AC007922.3
AC007879.4
AC016027.2
AP001107.5
AL033504.1
AC008915.3
SMG7-AS1
AL592429.2
AC092910.3
ZNF674-AS1
AC008915.2
AC022400.5
AC027514.2
AL139220.2
IBA57-DT
AC083880.1
SOX9-AS1
AC114956.2
CAMTA1-IT1
AC012173.1
AC026356.1
AC007566.1
AC108174.1
AC087257.1
AP000919.2
DSCR4
AC019080.1
AC090589.2
AC011455.1
CLCA4-AS1
SREBF2-AS1
AL355075.2
AL391121.1
AL021707.1
AL031717.1
MORC2-AS1
AL031289.1
AC100861.1
AC011491.2
AL160163.2
AC009102.2
EFCAB14-AS1
LINC02575
AF127577.3
DSG1-AS1
AL050343.2
AC132872.3
RNF213-AS1
AC010524.1
AL138787.2
AL671710.1
AL035448.1
AC109587.1
AL035658.1
DNAJC3-DT
AC138207.5
AC102945.1
AC073320.2
AC002091.2
LINC02104
AC092757.2
AL133245.1
AC026412.3
LNCOG
AC025871.1
AC123912.4
AL513188.1
AL731571.1
AC020658.4
AC092535.5
AL591848.3
AC008268.1
PSMD6-AS2
LINC01424
AC009065.6
AC106801.1
AL109741.1
AC242426.2
LINC02185
AP005057.1
AC024267.4
BACH1-AS1
AC061975.6
AL691482.4
AL009178.2
AC012360.3
LINC01082
AC120498.10
CYP1B1-AS1
TTC3-AS1
LINC01337
LINC00707
AC113382.2
AC107375.1
AC131571.1
TGFB2-AS1
LINC02533
Z82243.1
AP001528.1
AC008537.2
KLHL7-DT
PSORS1C3
TYMSOS
AC035139.1
AC025423.1
AC011939.2
AC004494.1
AC004837.2
AC108865.2
AC090948.1
AL031600.2
AC145207.8
AC020916.2
LINC01235
LINC01094
AC107068.1
AL357497.1
LINC00973
AC011462.4
LINC02520
AC027237.4
AL157402.2
AC116903.2
AL133415.1
PVT1
LINC00649
LINC00205
AC004908.2
AC083806.2
AL031651.2
AL139407.1
AL031714.1
DNAJC27-AS1
LINC00528
AP006259.1
AL139147.1
AL360181.2
TAF1A-AS1
AC022613.3
EDRF1-AS1
AC080038.2
CNOT10-AS1
AC007405.3
LINC01537
CD44-AS1
AL445426.1
AL133367.1
SOX21-AS1
AC007637.1
AC008937.2
MYOSLID
AC011461.1
LINC02604
PDE11A-AS1
AC022031.2
NSMCE1-DT
AC010618.2
AC011700.1
AC009554.1
MIR497HG
AJ009632.2
AL133330.1
AC021851.1
AL662844.4
SNHG4
AC055811.3
AC127526.1
AC120049.1
AP001160.1
AL033527.3
PTOV1-AS2
AL355096.1
ZNF32-AS2
AC092338.2
AC015871.3
MAPKAPK5-AS1
AC015660.2
AC040162.3
LINC01891
AP002954.1
AP005131.4
AC023813.3
AC006947.1
HCG21
CEP83-DT
AL023581.2
AL391069.2
PXN-AS1
GAS1RR
ZNF790-AS1
ZNF451-AS1
AL022328.1
NR2F1-AS1
AL157938.3
AC012313.5
LINC01679
AC018695.2
AC100782.1
Z98884.2
AC108449.2
AC007598.1
AC019186.1
LINC00562
TBL1XR1-AS1
AC012636.1
AC012676.4
PRMT5-AS1
AP005131.6
AC009005.1
AL158151.2
AL390067.1
AC104823.1
LINC02739
TMPO-AS1
PCCA-AS1
AP001469.2
AC011825.2
AL035425.2
KANSL1L-AS1
LINC00884
AC091182.1
LINC01355
AC009646.2
AC109322.1
AC092171.1
AL353708.3
LINC00653
NADK2-AS1
AC007619.1
AC025031.4
LGR4-AS1
AC090192.2
AC012085.2
AL161719.1
AC010834.3
AC025165.1
AC093278.2
LINC00449
ZSCAN16-AS1
LINC00460
AC106799.2
AC111170.2
AL162586.1
NNT-AS1
LINC02526
LINC02657
LINC00702
AC017104.3
AC004918.1
MCF2L-AS1
ADPGK-AS1
AC092828.1
AC007448.3
AC108865.1
KDM2B-DT
AL049539.1
AC012313.3
LINC00243
AC034102.5
U73166.1
EML4-AS1
AC079336.3
AC090809.1
SOCS2-AS1
AC007950.1
TPT1-AS1
AC116025.2
AC018653.3
AC007639.1
TPM1-AS
AC008750.1
AC005165.1
AL139089.1
AC020917.2
AC009690.2
AL731533.2
AP005230.1
BARX1-DT
AL391244.1
AL136984.1
AC009126.1
AL133467.1
LENG8-AS1
LY6E-DT
AC145423.3
AC011997.1
AC005096.1
AL139317.1
KDM4A-AS1
ZFHX2-AS1
AC002401.4
AC048382.2
ELOA-AS1
AL691420.1
AL136162.1
LINC00355
AC099850.4
AL137058.2
AC016542.1
AC009022.1
FAM66C
AC084757.2
HCG20
AC096733.3
LINC02476
LINC00870
DLGAP4-AS1
AC008870.4
TSPOAP1-AS1
AC005034.4
AC010478.1
AL033397.2
AC022540.1
AL390955.2
AC010463.2
AC114489.2
HOMER3-AS1
AC066613.1
HOXA11-AS
MIR4453HG
L3MBTL4-AS1
CTBP1-DT
AL133346.1
ATP2C2-AS1
AL158163.1
AC008781.2
AC092969.1
AC005722.4
AC044802.2
AC012640.1
AC021078.1
AC104971.3
AP001893.1
AL513218.1
AC067945.2
AC022274.1
AP4B1-AS1
AC007878.1
AC020934.2
AC004943.2
AL590609.2
AC010422.4
ADAMTS9-AS1
ZNF710-AS1
LOH12CR2
HLA-DQB1-AS1
AP001065.3
AP001347.1
SEMA6A-AS1
AC124852.1
AC069257.2
PAXBP1-AS1
AC104564.3
AL049869.3
RNF139-AS1
SNHG12
AC018809.2
AP003419.3
AC108010.1
LINC02550
BX649601.1
AL158166.2
AC004895.1
EMSLR
AC009486.1
C1orf220
AC092809.5
AC133644.1
AL390208.1
AC107031.1
LINC02560
AC124283.3
TIMM23B-AGAP6
Z83844.2
AP002907.1
Z84723.1
DDX11-AS1
MYO16-AS1
AC010226.1
AC112484.3
AC087239.1
AC245060.6
AC018521.6
CLIP1-AS1
AC020916.1
AC016597.2
AC109597.1
LINC01729
AP000356.1
DCUN1D2-AS
AL121989.1
AL590729.1
WARS2-AS1
LINC02484
AL117329.1
SCAT8
AC010834.2
MCCC1-AS1
AC005726.2
AC110995.1
AC022167.2
AC093752.3
AC005180.1
AL109811.1
AC022211.4
AP000873.2
AC136469.1
FMR1-IT1
AC007066.2
STEAP2-AS1
AP002761.1
AC025580.1
AC053503.3
STK4-AS1
AC104984.3
AC018761.1
LINC01798
AC008474.1
FBXO36-IT1
EIF2AK3-DT
FP325332.1
LINC01705
AC092338.1
LINC01484
AC011498.1
AC005725.1
TP53TG1
AC011899.3
AL355574.1
HHIP-AS1
AC080129.2
AL512770.1
AC024382.1
ADIRF-AS1
AP000255.1
AL031709.1
AC091493.1
DDN-AS1
AL031429.2
AL645940.1
AP001020.2
AL161729.3
AC010519.1
AC025918.1
AL359532.1
AP000317.1
AC010976.1
ANKRD44-IT1
AC073869.1
CYMP-AS1
AL138724.2
AC010201.2
AC037198.1
AC024060.2
RHOA-IT1
AL132642.1
EIPR1-IT1
AC022400.6
ADORA2A-AS1
DLEU1
AC008764.6
P3H2-AS1
AC089983.1
AC073389.1
AC079922.2
AC125807.2
AC016949.1
AC091153.2
AC005481.1
AC012615.1
PGM5-AS1
AC080075.1
AC009118.2
AP000753.2
LRP1-AS
AL445490.1
SCAT1
AL445250.1
AC116563.1
LINC02829
AL445931.1
LINC01589
ARHGAP26-AS1
AL928654.2
LINC01550
LINC00427
AC091045.2
AC009686.2
CAMTA1-DT
LINC01614
AL356652.1
AL034417.3
CHKB-DT
AP002807.1
CTBP1-AS
AL137186.2
AL121772.2
AC090971.3
AC009120.3
AC067750.1
AL133551.1
AC022558.1
PRDM16-DT
AC107909.1
AL596247.1
AC007681.1
AC084125.2
AL513185.2
AC011472.1
HEXD-IT1
AC130456.4
AC068025.2
AC138207.7
AC023511.1
AL606468.1
AC114730.3
LINC01270
AC011483.1
AC232271.1
LINC-PINT
AC010978.1
AC018462.1
LINC00893
AC104170.1
ERICD
Z84485.1
MIR193BHG
AF001548.1
AL031282.2
AC138230.1
LINC01419
AL356124.1
AL121821.2
AL512343.2
LINC00330
AC004908.1
LINC01767
AC009268.2
AP002449.1
ELF3-AS1
AC005104.1
A2M-AS1
IL6R-AS1
POLH-AS1
AC023590.1
AC099778.1
AC011471.2
AC007014.1
AC073842.2
AC079305.4
AF038458.2
AC144548.1
ACAP2-IT1
AC024451.4
AC245060.2
DENND5B-AS1
COX10-AS1
PIK3CD-AS1
AC010186.3
AP001505.1
AC131934.1
AC011899.2
AC011447.3
AP003071.3
AC119800.1
AC022126.1
AP002336.2
NORAD
AC005391.1
LINC01605
RAD51-AS1
AC006059.1
CNNM3-DT
AP003170.4
LINC01170
AC084824.4
LINC01473
