# Supplementary material for: A Novel Glycolysis-Related Long Noncoding RNA Signature for Predicting Overall Survival in Gastric Cancer
Source: Pathol Oncol Res. 2022 Nov 7;28:1610643. doi: 10.3389/pore.2022.1610643 (PMC9676246; doi:10.3389/pore.2022.1610643)
Supplement: Supplementary file 3 [file Table1.XLSX]

## Sheet: gene
gene symbol
AAAS
NT5E
NANP
GOT1
ALDH1A3
LDHC
VCAN
FKBP4
GPC4
NDUFV3
ADH1C
GNPDA1
NSDHL
PPIA
POM121
ADH5
GALE
CHST1
ACSS2
DLAT
PFKP
GALM
STC1
DDIT4
LDHAL6B
MDH1
DLD
NASP
AURKA
GMPPA
AC074143.1
PPP2R5D
AGL
POLR3K
HS6ST2
P4HA1
TSTA3
MIF
NUP50
ALDH3B1
PGM1
GCLC
GALK2
ME1
PRKACG
PC
NUP205
ALDH3A2
FBP1
ALDOB
PHKA2
RRAGD
DPYSL4
XYLT2
CACNA1H
HS2ST1
NUP133
PPP2R1A
PLOD2
SDC1
NUP153
PSMC4
PGAM4
HMMR
GMPPB
SLC2A2
CDK1
KIF2A
SLC37A4
PAXIP1
SDC3
PMM2
B4GALT1
CHPF
CENPA
ENO1
ALDOA
ALDH9A1
PPFIA4
CHST2
TFF3
SEH1L
BPNT1
PFKFB4
MPC2
ANG
LHPP
DCN
HK3
VLDLR
PFKFB3
HK1
EGFR
CTH
FAM162A
GPC3
PDHA2
UGP2
CLDN3
PRKACB
GAL3ST1
VEGFA
GPR87
CXCR4
SLC35A3
RPE
NUP93
NDST3
IGFBP3
MET
GCKR
EXT2
QSOX1
SLC25A13
EGLN3
MXI1
ADH6
NUP107
PFKFB1
CITED2
PYGL
AKR1A1
ELF3
CHST4
ALDH7A1
CAPN5
PGAM2
PLOD1
TPBG
CD44
B4GALT2
ALDH2
NUP62
TALDO1
LCT
GFPT1
DEPDC1
PKP2
SRD5A3
SLC2A4
MERTK
PGK2
TGFA
IRS2
RBCK1
PFKM
NUP160
SAP30
ECD
LDHAL6A
GAPDHS
NUP85
RANBP2
CHST6
ALDOC
ERO1A
KDELR3
EXT1
TGFBI
PGK1
PGAM1
ADH1B
COPB2
NUP35
SLC2A1
PRPS1
PKM
CHST12
SEC13
ADORA2B
GUSB
SDHC
SLC25A10
NDC1
BIK
NUP155
PPP2CB
G6PD
PKLR
B3GAT1
G6PC
PPP2CA
ALG1
G6PC2
PPP2R1B
RAE1
NUP98
TXN
EFNA3
GLRX
ABCB6
ARTN
MED24
NUP37
ZNF292
ISG20
IDUA
CLDN9
MIOX
BPGM
PCK2
MPC1
ADH4
IL13RA1
AK3
PRKACA
KIF20A
PDK3
LDHB
AK4
ALDH1B1
SDC2
PAM
NUP210
AC010618.1
CYB5A
ALDH3B2
IDH1
ADPGK
ENO3
PCK1
SLC2A3
FBP2
GYS1
GNPDA2
B3GNT3
PYGB
COG2
SOX9
PDHB
PGM2
NUP43
GAPDH
P4HA2
ADH7
LDHA
STC2
ENO2
NUP88
SPAG4
GOT2
POM121C
SLC16A3
TPST1
ARPP19
STMN1
B3GALT6
HDLBP
PFKL
CLN6
NUP54
PGM2L1
MDH2
TPI1
ME2
LHX9
GLCE
GCK
HSPA5
ANKZF1
GNE
MPI
COL5A1
DSC2
AGRN
B4GALT7
ANGPTL4
B3GAT3
PDHA1
FUT8
NUP188
GPI
IER3
TKTL1
GPC1
B4GALT4
HK2
PFKFB2
PGP
HOMER1
SLC2A5
ALDH3A1
SOD1
CHPF2
GALK1
NUP214
TPR
CASP6
HAX1
GYS2
ACSS1
ADH1A
NUP58
